# Supplementary material for: Perception of Biocontrol Potential of Bacillus inaquosorum KR2-7 against Tomato Fusarium Wilt through Merging Genome Mining with Chemical Analysis
Source: Biology (Basel). 2022 Jan 14;11(1):137. doi: 10.3390/biology11010137 (PMC8773019; doi:10.3390/biology11010137)
Supplement: Supplementary file 1 [file biology-11-00137-s001.zip]

Archive with 1 entries (1 files):
- biology-1517635-SI.pdf
